# Supplementary material for: A Perspective of the Comprehensive and Objective Assessment of Analytical Methods Including the Greenness and Functionality Criteria: Application to the Determination of Zinc in Aqueous Samples
Source: Front Chem. 2021 Oct 14;9:753399. doi: 10.3389/fchem.2021.753399 (PMC8551957; doi:10.3389/fchem.2021.753399)
Supplement: Supplementary file 2 [file DataSheet2.xlsx]

## Sheet: Arkusz1
	R1: Scope of application																	G1: Toxicity of reagents (impact and biodegradation)																	B1: Cost-efficiency
	Method	Analyst 1	Analyst 2	Analyst 3	Analyst 4	Analyst 5	Analyst 6	Analyst 7	Analyst 8	Analyst 9	Analyst 10	Analyst 11	Analyst 12	Mean	RSD%			Method	Analyst 1	Analyst 2	Analyst 3	Analyst 4	Analyst 5	Analyst 6	Analyst 7	Analyst 8	Analyst 9	Analyst 10	Analyst 11	Analyst 12	Mean	RSD%			Method	Analyst 1	Analyst 2	Analyst 3	Analyst 4	Analyst 5	Analyst 6	Analyst 7	Analyst 8	Analyst 9	Analyst 10	Analyst 11	Analyst 12	Mean	RSD%
	FIA-CE-DAD	75	30	100	80	10	60	85	0	60	80	50	80	59.1667	52.8156			FIA-CE-DAD	75	60	60	70	20	0	50	30	30	75	60	30	46.6667	51.7549			FIA-CE-DAD	100	75	100	90	65	60	60	80	100	95	80	70	81.25	19.1256
	F-AAS	70	80	75	80	40	50	85	100	100	80	90	80	77.5	22.934			F-AAS	95	100	100	90	80	80	90	100	80	100	100	90	92.0833	9.10309			F-AAS	95	35	80	85	50	0	45	50	90	85	80	50	62.0833	45.7469
	ICP-OES	100	100	75	90	50	50	90	70	100	80	80	80	80.4167	21.6131			ICP-OES	95	100	100	90	80	80	90	100	80	100	100	90	92.0833	9.10309			ICP-OES	75	15	50	55	40	0	20	20	70	65	50	30	40.8333	58.5695
	Stripping Potentiometry	85	60	100	80	20	80	75	50	90	70	70	50	69.1667	31.2578			Stripping Potentiometry	85	80	80	80	60	40	80	80	60	90	80	70	73.75	18.9842			Stripping Potentiometry	100	85	100	95	70	90	80	80	100	100	90	80	89.1667	11.4254
	Voltametry DPASV	85	60	100	80	90	80	95	50	70	70	75	50	75.4167	21.6145			Voltametry DPASV	90	70	90	80	70	60	85	70	70	95	90	80	79.1667	13.9503			Voltametry DPASV	100	85	100	95	70	90	80	80	100	100	90	80	89.1667	11.4254
	FIA-DAD	85	60	100	80	5	60	55	50	60	70	50	50	60.4167	38.8907			FIA-DAD	95	100	100	90	80	80	90	80	80	100	100	90	90.4167	9.56606			FIA-DAD	100	100	100	95	90	120	90	80	100	110	100	90	97.9167	10.5458
	FIA-Spectrofluorymetry	70	60	75	90	80	50	75	50	60	60	80	50	66.6667	20.3101			FIA-Spectrofluorymetry	75	60	60	70	20	0	50	30	30	75	60	30	46.6667	51.7549			FIA-Spectrofluorymetry	100	95	100	95	80	100	85	80	100	105	95	80	92.9167	9.85806
	FIA-ICP-MS	100	70	100	100	100	80	85	0	100	80	70	100	82.0833	34.7949			FIA-ICP-MS	60	50	50	65	10	0	25	10	20	70	40	20	35	68.1045			FIA-ICP-MS	50	5	30	40	20	0	10	0	50	55	30	20	25.8333	76.9044
	Mean	83.75	65	90.625	85	49.375	63.75	80.625	46.25	80	73.75	70.625	67.5	71.3542	19.385			Mean	83.75	77.5	80	79.375	52.5	42.5	70	62.5	56.25	88.125	78.75	62.5	69.4792	20.3503			Mean	90	61.875	82.5	81.25	60.625	57.5	58.75	58.75	88.75	89.375	76.875	62.5	72.3958	18.6611
	RSD%	14.1819	30.7692	14.2772	8.89328	75.0886	22.0845	15.3481	72.1171	24.0906	10.0885	20.1801	29.3639					RSD%	15.221	26.4887	25.8775	12.7938	58.2656	88.7102	35.6121	55.2604	45.511	14.5248	29.1452	48.9431					RSD%	20.3583	60.9227	33.51	26.4687	37.5203	87.5754	52.4138	54.9202	21.2405	22.0632	31.6611	41.679
	R2: LOD and LOQ																	G2: Amount of reagents and waste																	B2: Time-efficiency
	Method	Analyst 1	Analyst 2	Analyst 3	Analyst 4	Analyst 5	Analyst 6	Analyst 7	Analyst 8	Analyst 9	Analyst 10	Analyst 11	Analyst 12	Mean	RSD%			Method	Analyst 1	Analyst 2	Analyst 3	Analyst 4	Analyst 5	Analyst 6	Analyst 7	Analyst 8	Analyst 9	Analyst 10	Analyst 11	Analyst 12	Mean	RSD%			Method	Analyst 1	Analyst 2	Analyst 3	Analyst 4	Analyst 5	Analyst 6	Analyst 7	Analyst 8	Analyst 9	Analyst 10	Analyst 11	Analyst 12	Mean	RSD%
	FIA-CE-DAD	80	100	80	70	30	50	80	100	50	100	32	40	67.6667	39.0456			FIA-CE-DAD	100	90	100	80	80	80	85	50	90	105	90	40	82.5	23.6145			FIA-CE-DAD	50	25	30	50	10	0	10	0	50	50	20	20	26.25	74.9356
	F-AAS	80	80	70	70	20	50	70	100	50	100	28	40	63.1667	41.0714			F-AAS	95	80	70	70	50	60	80	30	70	90	68	70	69.4167	25.0455			F-AAS	100	100	100	100	90	120	95	100	100	100	100	100	100.417	6.86616
	ICP-OES	85	90	110	85	40	90	85	100	70	105	50	70	81.6667	25.7558			ICP-OES	95	80	70	70	50	60	80	30	70	90	70	70	69.5833	24.978			ICP-OES	95	80	100	95	75	100	75	90	90	95	90	80	88.75	10.2273
	Stripping Potentiometry	80	80	80	70	15	50	75	100	50	100	30	40	64.1667	42.1373			Stripping Potentiometry	95	80	70	70	60	50	70	40	80	90	75	50	69.1667	24.0416			Stripping Potentiometry	85	50	75	80	50	60	40	20	80	75	65	50	60.8333	32.0889
	Voltametry DPASV	95	100	115	100	90	100	95	100	90	115	90	100	99.1667	8.55479			Voltametry DPASV	95	80	80	70	70	60	70	40	80	90	85	40	71.6667	24.5917			Voltametry DPASV	85	60	75	80	70	80	50	30	80	85	70	50	67.9167	25.203
	FIA-DAD	80	60	60	65	10	20	50	100	30	95	20	10	50	63.9602			FIA-DAD	100	100	110	100	100	100	95	30	100	110	100	40	90.4167	29.1149			FIA-DAD	100	100	100	100	90	120	95	100	100	100	100	100	100.417	6.86616
	FIA-Spectrofluorymetry	90	90	115	100	80	100	90	100	90	110	80	90	94.5833	11.3734			FIA-Spectrofluorymetry	100	90	100	95	90	90	90	90	90	105	85	80	92.0833	7.48754			FIA-Spectrofluorymetry	100	90	100	100	85	110	90	100	100	98	100	100	97.75	6.67461
	FIA-ICP-MS	100	100	120	100	100	100	100	100	100	120	100	100	103.333	7.53386			FIA-ICP-MS	80	30	50	40	30	5	50	0	50	80	40	60	42.9167	58.0314			FIA-ICP-MS	85	55	75	80	60	70	45	35	80	80	68	50	65.25	24.7043
	Mean	86.25	87.5	93.75	82.5	48.125	70	80.625	100	66.25	105.625	53.75	61.25	77.9688	23.3434			Mean	95	78.75	81.25	74.375	66.25	63.125	77.5	38.75	78.75	95	76.625	56.25	73.4688	21.4489			Mean	87.5	70	81.875	85.625	66.25	82.5	62.5	59.375	85	85.375	76.625	68.75	75.9479	13.2455
	RSD%	9.16602	15.8712	25.2982	18.8895	75.3183	44.5254	19.7332	0	37.7897	8.17462	58.8142	54.8043					RSD%	6.89109	26.6688	24.997	24.7497	35.1109	46.1736	18.2479	65.3404	19.7162	10.8958	23.7991	28.4087					RSD%	19.0748	38.3706	29.7276	20.0924	40.4923	48.8084	49.6847	70.9481	19.886	20.1318	35.8352	44.281
	R3: Precision																	G3: Concumption of energy and other media																	B3: Requirements (Sample consumption)
	Method	Analyst 1	Analyst 2	Analyst 3	Analyst 4	Analyst 5	Analyst 6	Analyst 7	Analyst 8	Analyst 9	Analyst 10	Analyst 11	Analyst 12	Mean	RSD%			Method	Analyst 1	Analyst 2	Analyst 3	Analyst 4	Analyst 5	Analyst 6	Analyst 7	Analyst 8	Analyst 9	Analyst 10	Analyst 11	Analyst 12	Mean	RSD%			Method	Analyst 1	Analyst 2	Analyst 3	Analyst 4	Analyst 5	Analyst 6	Analyst 7	Analyst 8	Analyst 9	Analyst 10	Analyst 11	Analyst 12	Mean	RSD%
	FIA-CE-DAD	85	80	75	70	50	75	75	60	70	80	45	10	64.5833	32.5895			FIA-CE-DAD	80	75	75	75	50	?	50	?	80	80	60	50	67.5	19.8301			FIA-CE-DAD	90	80	75	80	20	90	85	70	80	80	78	45	72.75	27.9507
	F-AAS	100	100	100	85	90	100	90	100	80	95	75	80	91.25	10.2178			F-AAS	90	65	75	65	40	?	50	?	70	70	60	60	64.5	21.135			F-AAS	85	70	70	80	15	80	80	80	70	75	75	35	67.9167	30.99
	ICP-OES	100	100	100	85	80	100	85	100	80	95	70	70	88.75	13.4022			ICP-OES	80	60	60	50	50	?	25	?	70	65	60	30	55	30.9031			ICP-OES	95	85	85	90	60	100	90	90	90	90	85	70	85.8333	12.6248
	Stripping Potentiometry	85	80	80	70	60	75	75	60	70	80	50	10	66.25	30.8881			Stripping Potentiometry	100	100	100	80	70	?	95	?	100	90	70	80	88.5	14.1054			Stripping Potentiometry	90	80	80	80	30	100	90	80	80	85	80	50	77.0833	24.499
	Voltametry DPASV	100	100	100	85	90	100	90	100	80	95	75	80	91.25	10.2178			Voltametry DPASV	100	100	100	80	70	?	95	?	100	90	70	80	88.5	14.1054			Voltametry DPASV	90	80	80	80	30	100	90	80	80	85	80	50	77.0833	24.499
	FIA-DAD	95	100	90	80	70	100	80	80	80	90	65	60	82.5	15.8252			FIA-DAD	100	95	90	85	80	?	50	?	70	85	90	80	82.5	17.2014			FIA-DAD	100	100	100	100	80	120	95	100	100	100	100	100	99.5833	8.6855
	FIA-Spectrofluorymetry	100	100	110	95	100	100	95	100	90	100	90	100	98.3333	5.45637			FIA-Spectrofluorymetry	100	100	100	85	80	?	50	?	80	85	70	80	83	18.665			FIA-Spectrofluorymetry	100	100	100	100	80	120	95	100	100	100	100	100	99.5833	8.6855
	FIA-ICP-MS	100	100	100	85	80	100	85	100	80	95	75	70	89.1667	12.6145			FIA-ICP-MS	75	60	50	50	50	?	25	?	60	60	60	30	52	28.7391			FIA-ICP-MS	85	70	65	75	10	70	80	80	70	75	70	30	65	34.0869
	Mean	95.625	95	94.375	81.875	77.5	93.75	84.375	87.5	78.75	91.25	68.125	60	84.0104	13.5535			Mean	90.625	81.875	81.25	71.25	61.25		55		78.75	78.125	67.5	61.25	72.6875	15.5463			Mean	91.875	83.125	81.875	85.625	40.625	97.5	88.125	85	83.75	86.25	83.5	60	80.6042	19.0537
	RSD%	7.09126	9.74547	12.4853	10.2902	21.5361	12.3443	8.63845	20.94	8.13803	8.15369	21.4653	54.917					RSD%	11.9565	22.8352	23.8904	20.4595	25.3493		49.0765		18.511	14.887	15.3348	36.442					RSD%	6.46386	13.9915	15.6336	11.4418	70.3764	17.9749	6.73892	12.577	14.1819	11.4902	13.2435	45.6435
	R4: Accuracy																	G4: Direct impacts (safety)																	B3: Requirements (Other needs: advanced instruments, skills, facilities)
	Method	Analyst 1	Analyst 2	Analyst 3	Analyst 4	Analyst 5	Analyst 6	Analyst 7	Analyst 8	Analyst 9	Analyst 10	Analyst 11	Analyst 12	Mean	RSD%			Method	Analyst 1	Analyst 2	Analyst 3	Analyst 4	Analyst 5	Analyst 6	Analyst 7	Analyst 8	Analyst 9	Analyst 10	Analyst 11	Analyst 12	Mean	RSD%			Method	Analyst 1	Analyst 2	Analyst 3	Analyst 4	Analyst 5	Analyst 6	Analyst 7	Analyst 8	Analyst 9	Analyst 10	Analyst 11	Analyst 12	Mean	RSD%
	FIA-CE-DAD	75	90	80	80	10	75	60	50	70	85	40	10	60.4167	45.6652			FIA-CE-DAD	90	95	75	80	?	50	?	80	70	80	80	40	74	22.9243			FIA-CE-DAD	95	75	75	55	20	20	45	70	80	30	50	60	56.25	43.0696
	F-AAS	100	100	100	90	60	100	85	90	90	95	75	50	86.25	19.1671			F-AAS	85	60	60	70	?	25	?	70	70	75	75	20	61	35.3717			F-AAS	100	30	90	90	30	80	75	60	70	40	100	80	70.4167	35.8829
	ICP-OES	90	95	90	80	40	100	70	60	90	90	50	30	73.75	31.8158			ICP-OES	85	60	75	70	?	25	?	70	70	75	75	20	62.5	35.2263			ICP-OES	95	10	90	65	50	40	25	30	70	30	70	30	50.4167	54.0652
	Stripping Potentiometry	100	100	105	95	90	100	90	90	90	95	80	?	94.0909	7.44651			Stripping Potentiometry	95	95	90	95	?	100	?	90	90	95	95	80	92.5	5.83851			Stripping Potentiometry	95	60	100	50	30	100	85	70	80	30	80	60	70	35.125
	Voltametry DPASV	50	95	90	70	80	50	75	50	70	80	80	10	66.6667	35.0811			Voltametry DPASV	95	95	90	95	?	100	?	90	90	95	95	80	92.5	5.83851			Voltametry DPASV	95	60	100	50	30	100	80	70	80	30	80	60	69.5833	34.9961
	FIA-DAD	55	80	80	70	70	50	75	50	70	80	80	60	68.3333	17.1837			FIA-DAD	95	95	100	100	?	100	?	100	100	100	100	100	99	2.12948			FIA-DAD	90	70	80	65	45	90	60	70	80	40	100	90	73.3333	25.4006
	FIA-Spectrofluorymetry	100	80	110	100	100	120	95	100	100	100	90	100	99.5833	9.68361			FIA-Spectrofluorymetry	95	95	100	100	?	100	?	100	100	100	100	100	99	2.12948			FIA-Spectrofluorymetry	95	70	90	65	40	90	60	70	80	40	80	90	72.5	25.8882
	FIA-ICP-MS	100	95	110	100	100	100	95	100	90	100	90	90	97.5	5.98845			FIA-ICP-MS	80	60	75	80	?	50	?	80	80	80	80	40	70.5	21.2635			FIA-ICP-MS	90	10	65	50	60	20	25	10	60	20	50	20	40	64.623
	Mean	83.75	77.5	80	79.375	52.5	42.5	70	62.5	56.25	56.25	56.25	56.25	64.4271	20.5889			Mean	90	81.875	83.125	86.25		68.75		85	83.75	87.5	87.5	60	81.375	11.6694			Mean	94.375	48.125	86.25	61.25	38.125	67.5	56.875	56.25	75	32.5	76.25	61.25	62.8125	29.2922
	RSD%	15.221	26.4887	25.8775	12.7938	58.2656	88.7102	35.6121	55.2604	45.511	45.511	45.511	45.511					RSD%	6.64016	22.1242	16.9941	14.7798		50.4993		14.0615	15.5519	12.5937	12.5937	56.3436					RSD%	3.39534	56.6176	14.1152	22.1421	34.2977	51.7762	41.2177	41.3528	10.0791	21.7571	25.2146	42.2489
																			? - the lack of data or erronous data																B4: Operational simplicity (Miniaturization)
																																			Method	Analyst 1	Analyst 2	Analyst 3	Analyst 4	Analyst 5	Analyst 6	Analyst 7	Analyst 8	Analyst 9	Analyst 10	Analyst 11	Analyst 12	Mean	RSD%
																																			FIA-CE-DAD	85	50	50	50	50	30	25	60	90	80	80	30	56.6667	39.8763
																																			F-AAS	85	0	75	20	20	10	25	30	50	10	60	50	36.25	75.3474
																																			ICP-OES	80	0	75	20	10	30	25	0	50	10	50	30	31.6667	85.2508
																																			Stripping Potentiometry	95	50	100	70	80	100	95	60	100	80	70	70	80.8333	21.2372
																																			Voltametry DPASV	95	50	100	70	80	100	95	60	100	80	70	70	80.8333	21.2372
																																			FIA-DAD	95	50	75	70	30	90	65	60	80	80	80	70	70.4167	25.2334
																																			FIA-Spectrofluorymetry	95	50	75	50	30	90	35	60	90	80	80	70	67.0833	32.6373
																																			FIA-ICP-MS	50	0	50	20	10	20	25	0	50	10	50	30	26.25	74.9356
																																			Mean	85	31.25	75	46.25	38.75	58.75	48.75	41.25	76.25	53.75	67.5	52.5	56.25	29.5723
																																			RSD%	18.0623	82.8079	25.1976	50.2939	73.5597	67.1285	64.8093	66.6273	29.6898	67.4018	18.9887	37.7536
																																			B4: Operational simplicity (Integration and automation)
																																			Method	Analyst 1	Analyst 2	Analyst 3	Analyst 4	Analyst 5	Analyst 6	Analyst 7	Analyst 8	Analyst 9	Analyst 10	Analyst 11	Analyst 12	Mean	RSD%
																																			FIA-CE-DAD	95	80	100	80	60	0	85	70	100	80	90	50	74.1667	37.5722
																																			F-AAS	95	80	75	80	30	30	50	90	70	70	20	30	60	44.2388
																																			ICP-OES	95	90	75	80	10	80	50	90	70	70	20	80	67.5	40.3872
																																			Stripping Potentiometry	90	80	50	65	80	100	50	70	70	80	70	50	71.25	22.4172
																																			Voltametry DPASV	95	80	50	65	80	100	50	70	70	80	70	50	71.6667	23.1073
																																			FIA-DAD	100	80	100	90	60	100	85	70	100	80	90	70	85.4167	16.0713
																																			FIA-Spectrofluorymetry	100	80	50	90	60	100	85	70	100	80	90	30	77.9167	28.0995
																																			FIA-ICP-MS	95	90	75	95	20	80	85	90	100	70	90	70	80	26.6501
																																			Mean	95.625	82.5	71.875	80.625	50	73.75	67.5	77.5	85	76.25	67.5	53.75	73.4896	17.3781
																																			RSD%	3.35095	5.61103	29.0269	13.8423	53.4522	51.7277	27.716	13.3561	18.8655	6.78753	45.3177	34.3593
																																			B4: Operational simplicity (Portability)
																																			Method	Analyst 1	Analyst 2	Analyst 3	Analyst 4	Analyst 5	Analyst 6	Analyst 7	Analyst 8	Analyst 9	Analyst 10	Analyst 11	Analyst 12	Mean	RSD%
																																			FIA-CE-DAD	95	50	50	50	40	10	10	60	70	70	70	40	51.25	48.1781
																																			F-AAS	85	10	75	0	10	20	10	20	20	0	20	40	25.8333	106.598
																																			ICP-OES	75	0	75	0	10	30	10	0	20	0	20	10	20.8333	129.783
																																			Stripping Potentiometry	100	50	100	90	100	100	100	60	100	80	70	80	85.8333	20.757
																																			Voltametry DPASV	100	50	100	90	100	100	100	60	100	80	70	80	85.8333	20.757
																																			FIA-DAD	100	50	75	50	50	80	25	60	100	70	90	80	69.1667	33.0313
																																			FIA-Spectrofluorymetry	100	50	75	0	50	80	20	60	100	70	90	80	64.5833	47.5482
																																			FIA-ICP-MS	50	0	30	0	10	30	10	60	20	0	70	10	24.1667	100.523
																																			Mean	88.125	32.5	72.5	35	46.25	56.25	35.625	47.5	66.25	46.25	62.5	52.5	53.4375	31.1906
																																			RSD%	20.3302	74.9189	32.3477	115.302	80.8491	66.4759	112.64	50.0099	59.8018	83.2904	44.2331	60.0184
